# Supplementary material for: Reclassification of the taxonomic status of SEMIA3007 isolated in Mexico B-11A Mex as Rhizobium leguminosarum bv. viceae by bioinformatic tools
Source: BMC Microbiol. 2016 Nov 4;16:260. doi: 10.1186/s12866-016-0882-5 (PMC5097390; doi:10.1186/s12866-016-0882-5)
Supplement: Additional file 1: Table S1. — Complete genomes and drafts. (XLSX 18 kb) [file 12866_2016_882_MOESM1_ESM.xlsx]

## Sheet: Complete genomes and drafts
Table 1. Complete and drafts genomes available in Genbank (15 March 2016)
Species	Strain	Strain	Number Acession	Status	CDS	Reference
Mesorhizobium alhagi	CCNWXJ12-2T	CCNWXJ12-2	NZ_AHAM00000000	Draft	6300	ZHOU et al., 2012
Mesorhizobium amorphae	CCNWGS0123	CCNWGS0123	NZ_AGSN00000000	Draft	6486	HAO et al., 2012
Mesorhizobium australicum	WSM2073	WSM2073	NC_019973	Complete	5742	REEVE et al., 2013a
Mesorhizobium ciceri	WSM4083	WSM4083	NZ_JAFG00000000	Draft	6362	-
Mesorhizobium erdmanii	USDA 3471	USDA 3471	NZ_AXAE00000000	Draft	6428	-
Mesorhizobium huakuii	7653R	7653R	NZ_CP006581	Complete	6235	WANG et al., 2014
Mesorhizobium loti	UFLA 01-765	UFLA 01-765	NZ_LPWA00000000	Draft	7020	-
Mesorhizobium metallidurans	STM 2683	STM 2683	NZ_CAUM00000000	Draft	5679	-
Mesorhizobium opportunistum	WSM2075	WSM2075	NC_015675	Complete	6418	REEVE et al., 2013b
Mesorhizobium plurifarium	ORS1032T	-	CCND00000000	Draft	-	LAJUDIE et al., 1998
Mesorhizobium sp.	1M-11	1M-11	NZ_LJSD00000000	Draft	6226	Kumaresan et al., 2015
Mesorhizobium sp.	F7	F7	NZ_JTGD00000000	Draft	8093	YONG e CHAN, 2014
Mesorhizobium sp.	L103C105A0	-	NZ_AYXF00000000	Draft	5910	-
Mesorhizobium sp.	L103C119B0	L103C119B0	NZ_AYXE00000000	Draft	6016	-
Mesorhizobium sp.	L103C120A0	L103C120A0	NZ_AYXD00000000	Draft	5943	-
Mesorhizobium sp.	L103C131B0	L103C131B0	NZ_AYXC00000000	Draft	5895	-
Mesorhizobium sp.	L103C565B0	L103C565B0	NZ_AYXB00000000	Draft	5602	-
Mesorhizobium sp.	L2C054A000	L2C054A000	NZ_AYXA00000000	Draft	5740	-
Mesorhizobium sp.	L2C066B000	L2C066B000	NZ_AYWZ00000000	Draft	6011	-
Mesorhizobium sp.	L2C067A000	L2C067A000	NZ_AYWY00000000	Draft	6025	-
Mesorhizobium sp.	L2C084A000	L2C084A000	NZ_AYWX00000000	Draft	6023	-
Mesorhizobium sp.	L2C085B000	-	NZ_AYWW00000000	Draft	5972	-
Mesorhizobium sp.	L2C089B000	L2C089B000	NZ_AYWV00000000	Draft	6089	-
Mesorhizobium sp.	L48C026A00	L48C026A00	NZ_AYWU00000000	Draft	6756	-
Mesorhizobium sp.	LC103	LC103	NZ_LBCQ00000000	Draft	5678	-
Mesorhizobium sp.	LNHC209A00	LNHC209A00	NZ_AYWT00000000	Draft	5956	-
Mesorhizobium sp.	LNHC220B00	LNHC220B00	NZ_AYWS00000000	Draft	5997	-
Mesorhizobium sp.	LNHC221B00	LNHC221B00	NZ_AYWR00000000	Draft	6074	-
Mesorhizobium sp.	LNHC229A00	LNHC229A00	NZ_AYWQ00000000	Draft	6010	-
Mesorhizobium sp.	LNHC232B00	LNHC232B00	NZ_AYWP00000000	Draft	6277	-
Mesorhizobium sp.	LNHC252B00	-	NZ_AYWO00000000	Draft	6070	-
Mesorhizobium sp.	LNJC372A00	-	NZ_AYWN00000000	Draft	5864	-
Mesorhizobium sp.	LNJC374B00	-	NZ_AYWM00000000	Draft	5853	-
Mesorhizobium sp.	LNJC380A00	LNJC380A00	NZ_AYWL00000000	Draft	5259	-
Mesorhizobium sp.	LNJC384A00	LNJC384A00	NZ_AYWK00000000	Draft	5943	-
Mesorhizobium sp.	LNJC386A00	-	NZ_AYWJ00000000	Draft	5598	-
Mesorhizobium sp.	LNJC391B00	-	NZ_AYWI00000000	Draft	5790	-
Mesorhizobium sp.	LNJC394B00	-	NZ_AYWH00000000	Draft	5811	-
Mesorhizobium sp.	LNJC395A00	LNJC395A00	NZ_AYWG00000000	Draft	5658	-
Mesorhizobium sp.	LNJC398B00	-	NZ_AYWF00000000	Draft	5424	-
Mesorhizobium sp.	LNJC399B00	-	NZ_AYWE00000000	Draft	5866	-
Mesorhizobium sp.	LNJC403B00	-	NZ_AYWD00000000	Draft	5409	-
Mesorhizobium sp.	LNJC405B00	LNJC405B00	NZ_AYWC00000000	Draft	5896	-
Mesorhizobium sp.	LSHC412B00	LSHC412B00	NZ_AYWB00000000	Draft	5912	-
Mesorhizobium sp.	LSHC414A00	LSHC414A00	NZ_AYWA00000000	Draft	5953	-
Mesorhizobium sp.	LSHC416B00	LSHC416B00	NZ_AYVZ00000000	Draft	5925	-
Mesorhizobium sp.	LSHC420B00	LSHC420B00	NZ_AYVY00000000	Draft	6333	-
Mesorhizobium sp.	LSHC422A00	LSHC422A00	NZ_AYVX00000000	Draft	5963	-
Mesorhizobium sp.	LSHC424B00	LSHC424B00	NZ_AYVW00000000	Draft	5941	-
Mesorhizobium sp.	LSHC426A00	LSHC426A00	NZ_AYVV00000000	Draft	5868	-
Mesorhizobium sp.	LSHC432A00	-	NZ_AYVU00000000	Draft	5504	-
Mesorhizobium sp.	LSHC440A00	-	NZ_AYVT00000000	Draft	5794	-
Mesorhizobium sp.	LSHC440B00	-	NZ_AYVS00000000	Draft	5844	-
Mesorhizobium sp.	LSJC255A00	LSJC255A00	NZ_AYVR00000000	Draft	6065	-
Mesorhizobium sp.	LSJC264A00	LSJC264A00	NZ_AYVQ00000000	Draft	5855	-
Mesorhizobium sp.	LSJC265A00	LSJC265A00	NZ_AYVP00000000	Draft	6099	-
Mesorhizobium sp.	LSJC268A00	-	NZ_AYVO00000000	Draft	6004	-
Mesorhizobium sp.	LSJC269B00	LSJC269B00	NZ_AYVN00000000	Draft	5930	-
Mesorhizobium sp.	LSJC277A00	LSJC277A00	NZ_AYVM00000000	Draft	5810	-
Mesorhizobium sp.	LSJC280B00	LSJC280B00	NZ_AYVL00000000	Draft	6356	-
Mesorhizobium sp.	LSJC285A00	LSJC285A00	NZ_AYVK00000000	Draft	5983	-
Mesorhizobium sp.	NBIMC_P2-C1	NBIMC_P2-C1	NZ_AVBN00000000	Draft	5475	LO et al, 2013
Mesorhizobium sp.	NBIMC_P2-C2	NBIMC_P2-C2	NZ_AVBO00000000	Draft	5125	LO et al, 2013
Mesorhizobium sp.	NBIMC_P2-C3	NBIMC_P2-C3	NZ_AVBP00000000	Draft	5257	LO et al, 2013
Mesorhizobium sp.	NBIMC_P2-C4	NBIMC_P2-C4	NZ_AVBQ00000000	Draft	5836	LO et al, 2013
Mesorhizobium sp.	ORS3324	ORS3324	NZ_CCMY00000000	Draft	5933	-
Mesorhizobium sp.	ORS3359	ORS3359	NZ_CCNC00000000	Draft	6314	-
Mesorhizobium sp.	Root102	Root102	NZ_LMCP00000000	Draft	6298	-
Mesorhizobium sp.	Root1471	-	NZ_LMFW00000000	Draft	3516	-
Mesorhizobium sp.	Root157	Root157	NZ_LMGJ00000000	Draft	3925	-
Mesorhizobium sp.	Root172	-	NZ_LMHP00000000	Draft	6374	-
Mesorhizobium sp.	Root552	Root552	NZ_LMFV00000000	Draft	4265	-
Mesorhizobium sp.	Root554	-	NZ_LMGA00000000	Draft	3518	-
Mesorhizobium sp.	Root695	Root695	NZ_LMHO00000000	Draft	6089	-
Mesorhizobium sp.	SOD10	SOD10	NZ_CCNA00000000	Draft	5941	-
Mesorhizobium sp.	STM_4661	STM 4661	CAAF010000000	Draft	6995	-
Mesorhizobium sp.	UASWS1009	-	NZ_JXOH00000000	Draft	3206	-
Mesorhizobium sp.	URHA0056	URHA0056	NZ_AUEL00000000	Draft	5917	-
Mesorhizobium sp.	URHB0007	URHB0007	NZ_JIAO00000000	Draft	5556	-
Mesorhizobium sp.	URHC0008	URHC0008	NZ_JIAP00000000	Draft	6508	-
Mesorhizobium sp.	WSM1293	WSM1293	NZ_AZUV00000000	Draft	6382	-
Mesorhizobium sp.	WSM2561	WSM2561	NZ_AZUX00000000	Draft	6223	-
Mesorhizobium sp.	WSM3224	WSM3224	NZ_ATYO00000000	Draft	6570	-
Mesorhizobium sp.	WSM3626	WSM3626	NZ_AZUY00000000	Draft	5775	-
Nitratireductor aquibiodomus	NL21		AF534573.1	16S rRNA		LABBÉ et al., 2003
Nitratireductor aquibiodomus	NL21		NR_025262.1	16S rRNA		LABBÉ et al., 2003
Nitratireductor sp.	JC365		LN846827.1	16S rRNA		-
Nitratireductor kimnyeongensis	KY 101T		AM498744.1	16S rRNA		KANG et al., 2009
Nitratireductor kimnyeongensis	NBRC 106418		AB682431.1	16S rRNA		-
Nitratireductor sp.	KKDK-4		KF741281.1	16S rRNA		-
Nitratireductor sp.	BJGMM-B15		JQ716222.1	16S rRNA		-
Nitratireductor aquimarinus	CL-SC21		HQ176467.1	16S rRNA		GI et al., 2011
Nitratireductor aquimarinus	CL-SC21		NR_117929.1	16S rRNA		GI et al., 2011
Nitratireductor aquimarinus	CL-SC22		HQ176466.1	16S rRNA		GI et al., 2011
Nitratireductor sp.	OM-1		LC099520.1	16S rRNA		-
Nitratireductor basaltis	J3		EU143347.2	16S rRNA		KIM et al., 2009
Nitratireductor pacificus	pht-3B		DQ659453.1	16S rRNA		WANG et al., 2008
Nitratireductor lucknowense	-		HQ658355.1	16S rRNA		MANICKAM et al., 2012
Nitratireductor lucknowense	IITR-21		NR_118014.1	16S rRNA		MANICKAM et al., 2012
Rhizobium paranaense	CPAO 1135		EF054882.2	16S rRNA		DALL'AGNOL et al., 2014
Rhizobium rubi	ICMP 11833		AY626395.1	16S rRNA		YOUNG et al., 2004
Rhizobium rhizogenes	-		D14501.1	16S rRNA		SAWADA et al., 1993
Rhizobium lusitanum	P1-7		AY738130.2	16S rRNA		VALVERDE et al., 2006
Rhizobium sp.	CRRI-86_WR21		KF840383.1	16S rRNA		-
Rhizobium miluonense	CCBAU 41251		EF061096.1	16S rRNA		GU et al., 2007
Rhizobium multihospitium	CCBAU 83401		EF035074.2	16S rRNA		HAN et al., 2008
Rhizobium tropici	-		U89832.1	16S rRNA		van BERKUM et al., 1998
Rhizobium leguminosarum bv. viciae	-		U29386.1	16S rRNA		van BERKUM et al., 1996
Rhizobium phaseoli	ATCC 14482		EF141340.1	16S rRNA		SANTILLANA et al., 2008
Rhizobium sp.	Dz8-2		AY210714.1	16S rRNA		BEYENE et al., 2004
Rhizobium fabae	CCBAU 33202		DQ835306.2	16S rRNA		-
Rhizobium sp.	T141		AB529836.1	16S rRNA		AOKI et al., 2010
Rhizobium pisi	DSM 30132		AY509899.1	16S rRNA		RAMÍREZ-BAHENA et al., 2008
Rhizobium etli	CFN 42		U28916.1	16S rRNA		van BERKUM et al., 1998
Rhizobium endophyticum	CCGE2052		EU867317.1	16S rRNA		LÓPEZ-LOPÉS et al., 2010
Rhizobium tibeticum	CCBAU 85039		EU256404.1	16S rRNA		-
Mesorhizobium tamadayense	Ala-3T		AM491621.1	16S rRNA		DONATE-CORREA et al., 2007
Mesorhizobium amorphae	-		AF041442.1	16S rRNA		WANG et al., 1999
Mesorhizobium amorphae	NBRC 102496		NR_114122.1	16S rRNA		-
Mesorhizobium septentrionale	SDW 014		AF508207.1	16S rRNA		GAO et al., 2004
Mesorhizobium thiogangeticum	SJTT		AJ864462.1	16S rRNA		GHOSH and ROY, 2006
Mesorhizobium huakuii	NBRC 15243		NR_113738.1	16S rRNA		-
Mesorhizobium huakuii	IFO 15243		D13431.1	16S rRNA		SAWADA et al., 1993
Mesorhizobium jarvisii	-		NR_135858.1	16S rRNA		MARTÍNEZ-HIDALGO et al., 2015
Mesorhizobium sp.	WSM2075		AY601515.1	16S rRNA		-
Mesorhizobium abyssinicae	AC98c		GQ847896.1	16S rRNA		DEGEFU et al., 2011
Mesorhizobium silamurunense	CCBAU 01550		EU399698.1	16S rRNA		ZHAO et al., 2012
Mesorhizobium shonense	AC39a		GQ847890.1	16S rRNA		DEGEFU et al., 2011
Mesorhizobium hawassense	AC99b		GQ847899.1	16S rRNA		DEGEFU et al., 2011
Mesorhizobium plurifarium	LMG 11892		Y14158.1	16S rRNA		de LAJUDIE et al., 1998
Mesorhizobium chacoense	PR5		AJ278249.1	16S rRNA		VELÁZQUEZ et al., 2001
Mesorhizobium albiziae	CCBAU 61158		DQ100066.1	16S rRNA		WANG et al., 2006
Mesorhizobium camelthorni	CCNWXJ40-4		EU169581.1	16S rRNA		WEI et al., 2009
Mesorhizobium alhagi	CCNWXJ12-2		EU169578.1	16S rRNA		WEI et al., 2009
Mesorhizobium shangrilense	CCBAU 65327		EU074203.1	16S rRNA		LU et al., 2009
Mesorhizobium sp.	WSM2073		AY601516.1	16S rRNA		-
Mesorhizobium ciceri	UPM-Ca7		DQ444456.1	16S rRNA		LARANJO et al., 2008
Mesorhizobium loti	LMG 6125		X67229.2	16S rRNA		WILLEMS and COLLINS, 1993
Mesorhizobium sangaii	SCAU7		EU514525.1	16S rRNA		LI et al., 2009
Mesorhizobium qingshengii	CCBAU 33460		JQ339788.1	16S rRNA		ZHENG et al., 2013
Mesorhizobium tianshanense	-		AF041447.1	16S rRNA		WANG et al., 1999
Mesorhizobium tarimense	CCBAU 83306		EF035058.1	16S rRNA		HAN et al., 2008
Mesorhizobium mediterraneum	-		L38825.1	16S rRNA		NOUR et al., 1995
Mesorhizobium temperatum	SDW 018		AF508208.1	16S rRNA		GAO et al., 2004
Mesorhizobium robiniae	CCNWYC 115		EU849582.1	16S rRNA		WEI et al., 2009
Mesorhizobium muleiense	CCBAU 83963		HQ316710.3	16S rRNA		ZHANG et al., 2012
Mesorhizobium metallidurans	STM 2683T		AM930381.2	16S rRNA		VIDAL et al., 2009
Mesorhizobium gobiense	CCBAU 83330		EF035064.1	16S rRNA		HAN et al., 2008
